# Supplementary material for: Translation, cross-cultural adaptation, and psychometric properties of the family impact scale: a COSMIN-based systematic review
Source: Health Qual Life Outcomes. 2025 Dec 30;24:17. doi: 10.1186/s12955-025-02473-w (PMC12859982; doi:10.1186/s12955-025-02473-w)
Supplement: Supplementary file 4 — Supplementary Material 4 [file 12955_2025_2473_MOESM4_ESM.xlsx]

## Sheet: RoB (2)
Supplement Appendix 4: Assess the quality of the studies with the COSMIN Risk of Bias checklist
Only those boxes need to be completed for which information is available
Rating V= V; A = A; D = D; I = I; N= not applicable
		1) Locker, 2023				2) Marshman, 2007				3) Agou, 2008				4) Al-riyami, 2016				5) Quadri, 2021				6) Mansur, 2022				7) Goursand, 2009				8) Barbosa, 2009				9) McGrath, 2007				10) Pipovic, 2024				11) Purohit, 2021				12) VIyagamoorthy , 2021
Box 1. PROM development
1a. Concept elicitation study		AN	WP	Consensus		AN	WP	Consensus		AN	WP	Consensus		AN	WP	Consensus		AN	WP	Consensus		AN	WP	Consensus		AN	WP	Consensus		AN	WP	Consensus		AN	WP	Consensus		AN	WP	Consensus		AN	WP	Consensus		AN	WP	Consensus
1	Was the concept elicitation study performed in a sample representing the target population for which the PROM was developed?	V	V	V
2	Was an approprIte qualitative data collection method used to identify relevant items for a new PROM?	V	V	V
3	Were skilled group moderators/ interviewers used?	D	A	D
4	Were the group meetings or interviews based on an approprIte topic or interview guide?	V	V	V
5	Were the group meetings or interviews recorded and transcribed verbatim?	D	A	D
6	Was an approprIte approach used to analyse the data?	V	V	V
7	Was at least part of the data coded independently?	D	D	D
8	Was data collection continued until saturation was reached?	A	V	A
9	For quantitative studies: was the sample size appropropriate?	V	V	V
10	Were there any other important flaws?	A		V
	QUALITY OF THE STUDY Lowest score of standards 1-10			D
1b. Pilot study (cognitive interview study or other pilot test)		AN	WP	Consensus		AN	WP	Consensus		AN	WP	Consensus		AN	WP	Consensus		AN	WP	Consensus		AN	WP	Consensus		AN	WP	Consensus		AN	WP	Consensus		AN	WP	Consensus		AN	WP	Consensus		AN	WP	Consensus		AN	WP	Consensus
11	Was the pilot study performed in a sample representing the target population?
12	Were patients asked about the comprehensibility of the PROM, including instructions, items, response options, and recall period?
13	Were all items tested in their final form?
14	Was an appropriate qualitative method used?
15	Was each item tested in an appropriate number of patients?
16	Were skilled interviewers used?
17	Were the interviews based on an approprIte interview guide?
18	Were the interviews recorded and transcribed verbatim?
19	Was an approprIte approach used to analyse the data?
20	Were at least two researchers involved in the analysis?
21	Were problems regarding the comprehensibility of the PROM instructions, items, response options, and recall period approprItely addressed by adapting the PROM?
22	Were there any other important flaws?
	QUALITY OF THE STUDY Lowest score of standards 11-22
	QUALITY OF THE PROM DEVELOPMENT Lowest score of standards 1-22
Box 2. Content validity		reference				reference				reference				reference				reference				reference				reference				reference				reference				reference				reference				reference
2a. Asking patient about relevance		AN	WP	Consensus		AN	WP	Consensus		AN	WP	Consensus		AN	WP	Consensus		AN	WP	Consensus		AN	WP	Consensus		AN	WP	Consensus		AN	WP	Consensus		AN	WP	Consensus		AN	WP	Consensus		AN	WP	Consensus		AN	WP	Consensus
1	Was an appropriate method used to ask patients whether each item is relevant for their experience with the condition?	V	V	V		A	A	A						A	I	A		V		V										A	I	A		V	A	V		V	D	V		A	D	A		V	D	D
2	Was each item tested in an appropriate number of patients?	V	V	V		V	V	V						V	D	D		V		A										V	D	D		V	V	V		V	A	V		V	A	A		V	A	D
3	Were skilled group moderators/interviewers used?	D	A	D		N	D	N						N	D	N		N		N										N	D	N		N	A	D		D	D	D		N	D	N		D	D	N
4	Were the group meetings or interviews based on an appropriate topic or interview guide?	A	V	D		N	A	N						N	D	N		N		N										N	D	N		N	A	D		D	D	D		D	D	N		D	D	N
5	Were the group meetings or interviews recorded and transcribed verbatim?	D	A	D		N	D	N						N	I	N		N		N										N	D	N		N	D	D		I	I	D		I	I	N		A	I	N
6	Was an approprIte approach used to analyse the data?	V	V	V		A	A	A						A	I	A		V		V										V	I	V		D	A	A		V	D	V		V	D	A		V	I	D
7	Were at least two researchers involved in the analysis?	A	D	D		D	D	D						D	D	D		D		D										V	D	D		V	D	D		V	D	V		D	D	D		D	D	D
8	Were there any other important flaws?	V	V	V		V	V	V						V	V	V		V		V										V	V	V		D	V	V		V	V	V		V	V	V		V	V	V
	QUALITY OF THE STUDY Lowest score of standards 1-8			D				D								D				D												D				D				D				D				D
		reference				reference				reference				reference				reference				reference				reference				reference				reference				reference				reference				reference
2b. Asking patients about comprehensiveness		AN	WP	Consensus		AN	WP	Consensus		AN	WP	Consensus		AN	WP	Consensus		AN	WP	Consensus		AN	WP	Consensus		AN	WP	Consensus		AN	WP	Consensus		AN	WP	Consensus		AN	WP	Consensus		AN	WP	Consensus		AN	WP	Consensus
9	Was an appropriate method used for assessing the comprehensiveness of the PROM?	V	A	V		A	A	A						A	I	A		V	I	V										A	I	A		V	A	V		V	D	V		A	D	A		V	D	D
10	Was each item tested in an appropriate number of patients?	V	V	V		V	V	V						V	D	D		V	D	D										V	D	D		V	V	V		V	A	V		V	A	A		V	A	D
11	Were skilled group moderators/interviewers used?	D	A	D		N	D	N						N	D	N		N	N	N										N	D	N		V	A	D		D	D	D		D	D	N		D	D	N
12	Were the group meetings or interviews based on an approprIte topic or interview guide?	A	V	D		N	A	N						N	D	N		N	N	N										N	D	N		V	A	D		D	D	D		D	D	N		D	D	N
13	Were the group meetings or interviews recorded and transcribed verbatim?	D	A	D		N	D	N						N	I	N		N	N	N										N	I	N		I	D	D		I	I	D		I	I	N		A	I	N
14	Was an approprIte approach used to analyse the data?	V	V	V		A	A	A						A	I	A		A	I	V										V	I	V		V	A	A		V	D	V		V	D	A		V	I	D
15	Were at least two researchers involved in the analysis?	A	D	D		D	D	D						D	D	D		D	D	D										V	D	D		D	D	D		V	D	V		D	D	D		D	D	D
16	Were there any other important flaws?	V	V	V		V	V	V						V	V	V		V	V	V										V	V	V		V	V	V		V	V	V		V	V	V		V	V	V
	QUALITY OF THE STUDY Lowest score of standards 9-16			D				D								D				D												D				D				D				D				D
		reference				reference				reference				reference				reference				reference				reference				reference				reference				reference				reference				reference
2c. Asking patients about comprehensibility		AN	WP	Consensus		AN	WP	Consensus		AN	WP	Consensus		AN	WP	Consensus		AN	WP	Consensus		AN	WP	Consensus		AN	WP	Consensus		AN	WP	Consensus		AN	WP	Consensus		AN	WP	Consensus		AN	WP	Consensus		AN	WP	Consensus
17	Was an approprIte qualitative method used for assessing the comprehensibility of the PROM instructions, items, response options, and recall period?	V	A	V		D	A	D						A	A	A		A	I	V										V	D	A		V	A	V		V	D	V		D	D	A		V	D	D
18	Was each item tested in an appropriate number of patients?	V	V	V		V	V	V						D	A	D		V	D	D										V	D	D		V	V	V		V	A	V		V	A	A		V	A	D
19	Were skilled group moderators/interviewers used?	D	A	D		N	D	N						D	A	N		N	D	N										D	D	N		V	A	D		D	D	D		D	D	N		D	D	N
20	Were the group meetings or interviews based on an appropriate topic or interview guide?	A	V	D		N	A	N						D	A	N		N	D	N										D	D	N		V	A	D		D	D	D		I	D	N		D	D	N
21	Were the group meetings or interviews recorded and transcribed verbatim?	D	A	D		N	D	N						N	A	N		N	N	N										D	D	N		I	D	D		I	I	D		D	I	N		A	I	N
22	Was an approprIte approach used to analyse the data?	V	V	V		N	A	A						D	A	D		V	I	V										D	I	V		V	A	A		V	D	V		D	D	A		V	I	D
23	Were at least two researchers involved in the analysis?	A	D	D		D	D	D						D	A	D		D	D	D										D	D	D		D	D	D		V	D	V		D	D	D		D	D	D
24	Were there any other important flaws?	V	V	V		D	V	V						D	V	V		V	V	V										V	V	V		V	V	V		V	V	V		D	V	V		V	V	V
	QUALITY OF THE STUDY Lowest score of standards 17-24			D				D								D				D																D				D				D				D
		reference				reference				reference				reference				reference				reference				reference				reference				reference				reference				reference				reference
2d. Asking professioNls about relevance		AN	WP	Consensus		AN	WP	Consensus		AN	WP	Consensus		AN	WP	Consensus		AN	WP	Consensus		AN	WP	Consensus		AN	WP	Consensus		AN	WP	Consensus		AN	WP	Consensus		AN	WP	Consensus		AN	WP	Consensus		AN	WP	Consensus
25	Was an approprIte method used to ask professionals whether each item is relevant for the construct of interest?	V	V	V																						I	I	A
26	Were professioals from all relevant disciplines included?	A	V	A																						A	D	D
27	Was each item tested in an approprIte number of professionals?	V	V	V																						A	D	D
28	Was an approprIte approach used to analyse the data?	V	A	V																						A	I	D
29	Were at least two researchers involved in the analysis?	V	D	D																						A	D	D
30	Were there any other important flaws?	V	V	V																						V	V	V
	QUALITY OF THE STUDY Lowest score of standards 25-30			D																								D
		reference				reference				reference				reference				reference				reference				reference				reference				reference				reference				reference				reference
2e. Asking professioNls about comprehensiveness		AN	WP	Consensus		AN	WP	Consensus		AN	WP	Consensus		AN	WP	Consensus		AN	WP	Consensus		AN	WP	Consensus		AN	WP	Consensus		AN	WP	Consensus		AN	WP	Consensus		AN	WP	Consensus		AN	WP	Consensus		AN	WP	Consensus
31	Was an appropriate method used for assessing the comprehensiveness of the PROM?	V	A	V																						V	I	A
32	Were professionals from all relevant disciplines included?	A	V	A																						A	D	D
33	Was each item tested in an appropriate number of professionals?	V	V	V																						A	D	D
34	Was an approprIte approach used to analyse the data?	V	A	V																						A	I	D
35	Were at least two researchers involved in the analysis?	V	D	D																						A	D	D
36	Were there any other important flaws?	V	V	V																						V	V	V
	QUALITY OF THE STUDY Lowest score of standards 31-36			D																								D
		reference				reference				reference				reference				reference				reference				reference				reference				reference				reference				reference				reference
2f. Asking professioNls about comprehensibility		AN	WP	Consensus		AN	WP	Consensus		AN	WP	Consensus		AN	WP	Consensus		AN	WP	Consensus		AN	WP	Consensus		AN	WP	Consensus		AN	WP	Consensus		AN	WP	Consensus		AN	WP	Consensus		AN	WP	Consensus		AN	WP	Consensus
37	Was an appropriate method used for assessing the comprehensibilitys of the PROM?	V	A	V																						V	I	A
38	Were professionals from all relevant disciplines included?	A	V	A																						A	D	D
39	Was the PROM tested in an appropriate number of professionals?	V	V	V																						A	D	D
40	Was an approprIte approach used to analyse the data?	V	A	V																						A	I	D
41	Were at least two researchers involved in the analysis?	V	D	D																						A	D	D
42	Were there any other important flaws?	V	V	V																						V	V	V
	QUALITY OF THE STUDY Lowest score of standards 37-42			D																								D
		reference				reference				reference				reference				reference				reference				reference				reference				reference				reference				reference				reference
Box 3. Structural validity		AN	WP	Consensus		AN	WP	Consensus		AN	WP	Consensus		AN	WP	Consensus		AN	WP	Consensus		AN	WP	Consensus		AN	WP	Consensus		AN	WP	Consensus		AN	WP	Consensus		AN	WP	Consensus		AN	WP	Consensus		AN	WP	Consensus
1	For CTT: Was exploratory or confirmatory factor analysis performed?	V	A	A																																		V	V	A
2	For IRT/Rasch: does the chosen model fit to the research question?	V	V	V																																		N	N	N
3	Was the sample size included in the analysis adequate?	I	V	V																																		A	V	V
4	Were there any other important flaws?	V	V	V																																		V	V	V
	QUALITY OF THE STUDY Lowest score of standards 1-4			A																																				A
		reference				reference				reference				reference				reference				reference				reference				reference				reference				reference				reference				reference
Box 4. InterNl consistency		AN	WP	Consensus		AN	WP	Consensus		AN	WP	Consensus		AN	WP	Consensus		AN	WP	Consensus		AN	WP	Consensus		AN	WP	Consensus		AN	WP	Consensus		AN	WP	Consensus		AN	WP	Consensus		AN	WP	Consensus		AN	WP	Consensus
1	For continuous scores: Was Cronbach’s alpha or omega calculated?	V	V	V		V	V	V						V	V	V		V	V	V		V	V	V		V	V	V		V	V	V		V	V	V		V	V	V		V	V	V		V	V	V
2	For dichotomous scores: Was Cronbach’s alpha or KR-20 calculated?	N	N	N		N	N	N						N	N	N		N	N	N		N	N	N		N	N	N		N	N	N		N	N	N		N	N	N		N	N	N		N	N	N
3	For IRT-based scores: Was standard error of the theta (SE (θ)) or relIbility coefficient of estimated latent trait value (index of (subject or item) separation) calculated?	I	N	I		I	N	I						I	N	I		V	N	I		I	N	I		I	N	I		I	N	I		I	N	I		I	N	I		I	N	I		I	N	I
4	Were there any other important flaws?	D	V	V		D	V	V						D	V	V		V	V	V		V	V	V		V	V	V		V	V	V		V	V	V		V	V	V		V	V	V		D	V	V
	QUALITY OF THE STUDY Lowest score of standards 1-4			Indeterminate				Indeterminate								Indeterminate				Indeterminate				Indeterminate				Indeterminate				Indeterminate				Indeterminate				Indeterminate				Indeterminate				IndetermiNte
		reference				reference				reference				reference				reference				reference				reference				reference				reference				reference				reference				reference
Box 5. Cross-cultural validity\measurement invarInce		AN	WP	Consensus		AN	WP	Consensus		AN	WP	Consensus		AN	WP	Consensus		AN	WP	Consensus		AN	WP	Consensus		AN	WP	Consensus		AN	WP	Consensus		AN	WP	Consensus		AN	WP	Consensus		AN	WP	Consensus		AN	WP	Consensus
1	Were the samples similar for relevant characteristics except for the group varIble?
2	Was an A approach used to analyse the data?
3	Was the sample size included in the analysis adequate?
4	Were there any other important flaws?
	QUALITY OF THE STUDY Lowest score of standards 1-4
		reference				reference				reference				reference				reference				reference				reference				reference				reference				reference				reference				reference
Box 6. RelIbility		AN	WP	Consensus		AN	WP	Consensus		AN	WP	Consensus		AN	WP	Consensus		AN	WP	Consensus		AN	WP	Consensus		AN	WP	Consensus		AN	WP	Consensus		AN	WP	Consensus		AN	WP	Consensus		AN	WP	Consensus		AN	WP	Consensus
1	Were patients stable on the construct to be measured in the time between the repeated measurements?	V	V	V		I	V	A										V	I	I		A	V	A		V	V	V		V	V	V		V	A	V		V	A	V		V	I	A		I	I	A
2	Was the time interval between the repeated measurements appropriate?	V	V	V		V	V	V										V	I	V		A	V	V		A	V	V		A	V	V		A	D	D		A	D	V		D	I	D		A	I	V
3	Were the test conditions similar for the repeated measurements - except for the condition being evaluated?	V	V	V		V	V	V										V	I	A		V	V	V		V	V	V		V	V	V		V	A	V		V	A	V		V	I	V		V	I	V
4	For continuous scores: Was the appropriate intraclass correlation coefficient (ICC) calculated?	V	V	V		V	V	V										V	N	V		V	V	V		V	V	V		V	V	V		V	V	V		V	V	V		V	I	V		V	I	V
5	For dichotomous/nominal/ordinal scores: Was kappa calculated?	N	N	N		N	N	N										N	N	N		N	N	N		N	N	N		N	N	N		N	N	N		N	N	N		N	N	N		N	N	N
6	For ordinal scores: Was a weighted kappa calculated?	N	N	N		N	N	N										N	N	N		N	N	N		N	N	N		N	N	N		N	N	N		N	N	N		N	N	N		N	N	N
7	Were there any other important flaws?	V	V	V		V	V	V										V	V	V		V	V	V		V	V	V		V	V	V		V	V	V		V	V	V		V	V	V		V	V	V
	QUALITY OF THE STUDY Lowest score of standards 1-7			V				A												I				A				V				V				D				V				D				A
		reference				reference				reference				reference				reference				reference				reference				reference				reference				reference				reference				reference
Box 7. Measurement error		AN	WP	Consensus		AN	WP	Consensus		AN	WP	Consensus		AN	WP	Consensus		AN	WP	Consensus		AN	WP	Consensus		AN	WP	Consensus		AN	WP	Consensus		AN	WP	Consensus		AN	WP	Consensus		AN	WP	Consensus		AN	WP	Consensus
1	Were patients stable on the construct to be measured in the time between the repeated measurements?	I	I	V																																		V	A	V
2	Was the time interval between the repeated measurements appropriate?	V	I	V																																		A	D	V
3	Were the test conditions similar for the repeated measurements - except for the condition being evaluated?	V	I	V																																		V	A	V
4	For continuous scores: Was the Standard Error of Measurement (SEM), Smallest Detectable Change (SDC) or Limits of Agreement (LoA) calculated?	I	N	I																																		V	I	V
5	For dichotomous/nominal/ordinal scores: Was the percentage (e.g. positive and negative) agreement calculated?	N	N	N																																		N	N	N
6	Were there any other important flaws?	V	V	V																																		V	V	V
	QUALITY OF THE STUDY Lowest score of standards 1-6			I																																				V
		reference				reference				reference				reference				reference				reference				reference				reference				reference				reference				reference				reference
Box 8. Criterion validity		AN	WP	Consensus		AN	WP	Consensus		AN	WP	Consensus		AN	WP	Consensus		AN	WP	Consensus		AN	WP	Consensus		AN	WP	Consensus		AN	WP	Consensus		AN	WP	Consensus		AN	WP	Consensus		AN	WP	Consensus		AN	WP	Consensus
1	For continuous scores: Were correlations, or the area under the receiver operating curve calculated?
2	For dichotomous scores: Were sensitivity and specificity determined?
3	Were there any other important flaws?
	QUALITY OF THE STUDY Lowest score of standards 1-3
Box 9. Hypotheses testing for construct validity		reference				reference				reference				reference				reference				reference				reference				reference				reference				reference				reference				reference
9a. Comparison with other outcome measurement instruments (convergent validity)		AN	WP	Consensus		AN	WP	Consensus		AN	WP	Consensus		AN	WP	Consensus		AN	WP	Consensus		AN	WP	Consensus		AN	WP	Consensus		AN	WP	Consensus		AN	WP	Consensus		AN	WP	Consensus		AN	WP	Consensus		AN	WP	Consensus
1	Is it clear what the comparator instrument(s) measure(s)?	I	V	V		V	V	V		V	V	V		V	V	V						V	V	V		V	V	V		V	V	V		V	V	V		V	V	V		V	I	V
2	Were the measurement properties of the comparator instrument(s) sufficient?	I	A	V		V	A	V		A	A	V		A	A	V						A	D	V		A	D	V		A	V	V		A	A	V		V	A	V		V	I	V
3	Were design and statistical methods adequate for the comparisons being made?	D	V	V		V	V	V		V	V	V		A	V	A						V	V	V		V	V	V		V	V	V		V	V	V		V	V	V		V	I	V
4	Were there any other important flaws?	D	V	V		V	V	V		V	V	V		V	V	V						V	V	V		V	V	V		V	V	V		V	V	V		V	V	V		V	V	V
	QUALITY OF THE STUDY Lowest score of standards 1-4			V				V				V				A								V				V				V				V				V				V
		reference				reference				reference				reference				reference				reference				reference				reference				reference				reference				reference				reference
9b. Comparison between subgroups (discrimItive or known-groups validity)		AN	WP	Consensus		AN	WP	Consensus		AN	WP	Consensus		AN	WP	Consensus		AN	WP	Consensus		AN	WP	Consensus		AN	WP	Consensus		AN	WP	Consensus		AN	WP	Consensus		AN	WP	Consensus		AN	WP	Consensus		AN	WP	Consensus
5	Was an adequate description provided of important characteristics of the subgroups?	V	V	V		V	V	V						A	V	D		A	A	A		V	V	V		A	V	A		A	V	V		A	V	A		V	V	V		V	A	V		V	A	V
6	Were design and statistical methods adequate for the subgroups being compared?	V	V	V		V	V	V						A	V	A		V	A	D		A	V	V		V	V	V		V	V	V		V	V	V		V	V	V		V	A	V		V	A	V
7	Were there any other important flaws?	V	V	V		V	V	V						V	V	V		V	V	D		V	V	V		V	V	V		V	V	V		V	V	V		V	V	V		V	V	V		V	V	V
	QUALITY OF THE STUDY Lowest score of standards 5-7			V				V								D				D				V				A				V				A				V				V				V
Box 10. Responsiveness		reference				reference				reference				reference				reference				reference				reference				reference				reference				reference				reference				reference
10a. Criterion approach (comparison to a gold standard)		AN	WP	Consensus		AN	WP	Consensus		AN	WP	Consensus		AN	WP	Consensus		AN	WP	Consensus		AN	WP	Consensus		AN	WP	Consensus		AN	WP	Consensus		AN	WP	Consensus		AN	WP	Consensus		AN	WP	Consensus		AN	WP	Consensus
1	For continuous scores: Were correlations between change scores, or the area under the Receiver Operator Curve (ROC) curve calculated?
2	For dichotomous scales: Were sensitivity and specificity (changed versus not changed) determined?
3	Were there any other important flaws?
	QUALITY OF THE STUDY Lowest score of standards 1-3
		reference				reference				reference				reference				reference				reference				reference				reference				reference				reference				reference				reference
10b. Construct approach (comparison with other outcome measurement instruments)		AN	WP	Consensus		AN	WP	Consensus		AN	WP	Consensus		AN	WP	Consensus		AN	WP	Consensus		AN	WP	Consensus		AN	WP	Consensus		AN	WP	Consensus		AN	WP	Consensus		AN	WP	Consensus		AN	WP	Consensus		AN	WP	Consensus
4	Is it clear what the comparator instrument(s) measure(s)?									V	V	V
5	Were the measurement properties of the comparator instrument(s) sufficient?									V	A	V
6	Were design and statistical methods adequate for the comparisons being made?									V	V	V
7	Were there any other important flaws?									V	V	V
	QUALITY OF THE STUDY Lowest score of standards 4-7											V
		reference				reference				reference				reference				reference				reference				reference				reference				reference				reference				reference				reference
10c. Construct approach: (comparison between subgroups)		AN	WP	Consensus		AN	WP	Consensus		AN	WP	Consensus		AN	WP	Consensus		AN	WP	Consensus		AN	WP	Consensus		AN	WP	Consensus		AN	WP	Consensus		AN	WP	Consensus		AN	WP	Consensus		AN	WP	Consensus		AN	WP	Consensus
8	Was an adequate description provided of important characteristics of the subgroups?
9	Were design and statistical methods adequate for the subgroups being compared?
10	Were there any other important flaws?
	QUALITY OF THE STUDY Lowest score of standards 8-10
		reference				reference				reference				reference				reference				reference				reference				reference				reference				reference				reference				reference
10d. Construct approach: (comparison before and after intervention)		AN	WP	Consensus		AN	WP	Consensus		AN	WP	Consensus		AN	WP	Consensus		AN	WP	Consensus		AN	WP	Consensus		AN	WP	Consensus		AN	WP	Consensus		AN	WP	Consensus		AN	WP	Consensus		AN	WP	Consensus		AN	WP	Consensus
11	Was an adequate description provided of the intervention given?									V	V	V																										V	I	V
12	Was the statistical method appropriate for the before-after comparison being made?									V	V	V																										V	I	V
13	Were there any other important flaws?									V	V	V																										V	V	V
	QUALITY OF THE STUDY Lowest score of standards 11-13											V																												V
[truncated: 6 more columns]
